# Supplementary material for: Dynamics of Fusarium Mycotoxins and Lytic Enzymes during Pea Plants’ Infection
Source: Int J Mol Sci. 2021 Sep 13;22(18):9888. doi: 10.3390/ijms22189888 (PMC8467997; doi:10.3390/ijms22189888)
Supplement: Supplementary file 1 [file ijms-22-09888-s001.zip]

Archive with 1 entries (1 files):
- ijms-1311964-supplementary.pdf
